# Supplementary material for: Case report of a large lipoma discovered intraoperatively in a chronically irritated implantable cardioverter-defibrillator pocket
Source: Eur Heart J Case Rep. 2022 Jun 21;6(7):ytac245. doi: 10.1093/ehjcr/ytac245 (PMC9257792; doi:10.1093/ehjcr/ytac245)
Supplement: ytac245_Supplementary_Data [file ytac245_supplementary_data.zip]

Archive with 2 entries (2 files):
- 21-00918_Form for additional athors.pdf
- 21-00918_Form ICMJE_coi_disclosure Richter.pdf
